# Supplementary material for: New alleles of D-2-hydroxyglutarate dehydrogenase enable studies of oncometabolite function in Drosophila melanogaster
Source: bioRxiv. 2025 May 22:2025.03.27.645621. Originally published 2025 Apr 1. Preprint. [Version 2] doi: 10.1101/2025.03.27.645621 (PMC11996423; doi:10.1101/2025.03.27.645621)
Supplement: Supplement 1 — Table S1. Metabolomic analysis of the D2hgdh mutants compared with w1118 controls. All samples contained 20 adult males. Data are normalized to sample mass and an internal d4-succininc acid standard. [file media-1.csv]

Table S1. Metabolomic analysis of the D2hgdh mutants compared with w[1118] controls.All samples contained 20 adult males. Data are normalized to sample mass and an internal d4-succininc acid standard.
Sample	Genotype	alanine	arginine	asparagine	aspartate	cysteine	glutamate	glutamine	glycine	histidine	leucine	isoleucine	lysine	methionine	phenylalanine	proline	serine	threonine	tryptophan	tyrosine	valine	cystine	ATP	ADP	AMP	Adenosine	Adenine	GDP	GMP	Guanosine	Guanine	CTP	CDP	CMP	Cytidine	Thymidine	Thymine	dTMP	UTP	UDP	UMP	Uracil	Uridine	ITP	IMP	Inosine	Hypoxanthine	XMP	Xanthine
D2hgdh5_5_1	D2hgdh5-5 Mutant Male	9.24E+07	3.41E+08	1.85E+06	1.21E+06	4.16E+03	1.42E+07	7.11E+07	1.59E+06	1.56E+08	1.17E+07	1.30E+07	1.05E+07	4.47E+06	7.37E+06	3.29E+08	3.17E+06	8.66E+06	3.35E+06	2.67E+06	9.28E+06	0.00E+00	2.94E+03	1.05E+06	3.49E+07	3.15E+05	3.28E+06	1.07E+04	1.14E+06	1.09E+05	2.95E+05	1.12E+03	8.11E+04	2.60E+05	5.06E+06	5.03E+04	2.60E+05	0.00E+00	0.00E+00	3.68E+04	1.58E+06	4.17E+05	2.14E+06	5.79E+04	1.22E+06	2.58E+06	4.62E+06	1.44E+04	2.69E+05
D2hgdh5_5_2	D2hgdh5-5 Mutant Male	8.48E+07	3.35E+08	1.72E+06	1.25E+06	2.11E+03	1.36E+07	6.69E+07	1.88E+06	1.37E+08	1.47E+07	1.44E+07	8.57E+06	5.15E+06	8.60E+06	3.21E+08	2.38E+06	6.19E+06	2.98E+06	2.94E+06	8.96E+06	0.00E+00	1.97E+04	8.34E+05	3.24E+07	2.52E+05	4.48E+06	1.53E+03	9.66E+05	7.34E+04	3.56E+05	1.92E+03	7.33E+04	2.27E+05	5.53E+06	6.15E+04	1.80E+05	8.16E+03	0.00E+00	5.29E+04	1.25E+06	6.72E+05	2.95E+06	9.33E+04	1.22E+06	3.99E+06	6.44E+06	1.61E+04	2.78E+05
D2hgdh5_5_3	D2hgdh5-5 Mutant Male	9.57E+07	3.30E+08	1.50E+06	1.12E+06	7.60E+03	1.21E+07	5.34E+07	1.84E+06	1.46E+08	1.30E+07	1.41E+07	8.69E+06	5.52E+06	7.05E+06	2.86E+08	2.64E+06	6.24E+06	3.25E+06	2.59E+06	9.00E+06	0.00E+00	5.32E+04	1.11E+06	3.02E+07	2.91E+05	4.43E+06	0.00E+00	1.01E+06	1.01E+05	3.15E+05	1.60E+03	7.83E+04	2.56E+05	5.53E+06	3.18E+04	2.43E+05	4.64E+03	0.00E+00	3.31E+04	1.06E+06	5.38E+05	2.14E+06	6.55E+04	1.25E+06	3.58E+06	6.02E+06	6.12E+03	2.69E+05
D2hgdh5_5_4	D2hgdh5-5 Mutant Male	9.31E+07	3.20E+08	1.47E+06	1.17E+06	6.75E+03	1.34E+07	5.71E+07	1.76E+06	1.38E+08	1.14E+07	1.24E+07	7.52E+06	5.60E+06	7.61E+06	2.85E+08	2.48E+06	5.34E+06	2.45E+06	2.96E+06	6.87E+06	0.00E+00	1.05E+04	7.33E+05	3.13E+07	2.82E+05	4.34E+06	0.00E+00	9.44E+05	1.21E+05	4.25E+05	1.39E+03	1.02E+05	2.42E+05	5.33E+06	8.13E+04	1.38E+05	0.00E+00	0.00E+00	2.81E+04	1.42E+06	5.48E+05	3.07E+06	5.56E+04	1.32E+06	4.16E+06	6.71E+06	1.21E+04	2.92E+05
D2hgdh5_5_5	D2hgdh5-5 Mutant Male	1.11E+08	3.32E+08	1.51E+06	1.56E+06	2.58E+03	1.29E+07	5.62E+07	1.73E+06	1.39E+08	1.22E+07	1.26E+07	7.81E+06	5.15E+06	7.99E+06	3.32E+08	2.63E+06	5.38E+06	2.51E+06	2.88E+06	7.31E+06	0.00E+00	7.10E+03	8.05E+05	3.25E+07	2.48E+05	4.15E+06	0.00E+00	1.02E+06	1.30E+05	3.37E+05	1.99E+03	3.10E+04	2.28E+05	4.63E+06	5.52E+04	2.55E+05	1.81E+03	0.00E+00	4.73E+04	1.45E+06	4.90E+05	3.08E+06	7.47E+04	1.13E+06	3.67E+06	6.81E+06	0.00E+00	2.20E+05
D2hgdh5_5_6	D2hgdh5-5 Mutant Male	9.08E+07	3.23E+08	1.53E+06	1.24E+06	8.05E+03	1.16E+07	5.78E+07	1.93E+06	1.22E+08	1.13E+07	1.52E+07	8.16E+06	5.17E+06	1.00E+07	3.23E+08	2.28E+06	5.60E+06	2.58E+06	3.30E+06	8.90E+06	0.00E+00	2.52E+04	8.86E+05	2.78E+07	3.32E+05	6.28E+06	0.00E+00	1.03E+06	1.54E+05	3.27E+05	1.59E+03	1.17E+05	1.63E+05	4.78E+06	6.65E+04	2.39E+05	0.00E+00	0.00E+00	3.53E+04	7.03E+05	6.76E+05	3.15E+06	3.90E+04	1.47E+06	4.91E+06	6.33E+06	8.30E+03	4.30E+05
D2hgdh12-6_1	D2hgdh12-6 Mutant Male	1.08E+08	3.39E+08	1.77E+06	1.17E+06	3.98E+03	1.15E+07	5.21E+07	1.60E+06	1.26E+08	1.17E+07	1.55E+07	6.16E+06	5.25E+06	7.60E+06	3.79E+08	3.02E+06	4.80E+06	2.18E+06	2.41E+06	8.78E+06	4.51E+04	1.31E+04	8.81E+05	3.06E+07	2.97E+05	5.08E+06	0.00E+00	9.95E+05	1.11E+05	3.26E+05	1.68E+03	3.50E+04	1.55E+05	6.02E+06	2.83E+04	1.94E+05	1.96E+03	0.00E+00	2.70E+04	1.28E+06	4.42E+05	2.08E+06	5.75E+04	1.29E+06	3.30E+06	5.54E+06	1.27E+04	2.57E+05
D2hgdh12-6_2	D2hgdh12-6 Mutant Male	1.05E+08	3.94E+08	1.52E+06	1.17E+06	0.00E+00	1.20E+07	5.63E+07	1.60E+06	1.42E+08	9.97E+06	1.49E+07	6.06E+06	4.53E+06	9.57E+06	2.91E+08	2.43E+06	3.73E+06	1.80E+06	3.05E+06	8.43E+06	0.00E+00	4.53E+04	8.80E+05	3.58E+07	3.74E+05	5.61E+06	0.00E+00	9.63E+05	1.44E+05	3.26E+05	1.32E+03	2.62E+04	1.57E+05	5.31E+06	5.24E+04	1.25E+05	8.17E+03	0.00E+00	2.71E+04	1.33E+06	5.96E+05	2.37E+06	5.81E+04	1.41E+06	3.84E+06	5.05E+06	1.37E+04	3.10E+05
D2hgdh12-6_3	D2hgdh12-6 Mutant Male	1.09E+08	3.50E+08	1.86E+06	1.59E+06	7.79E+03	1.54E+07	6.91E+07	1.80E+06	1.34E+08	1.15E+07	1.45E+07	5.82E+06	4.89E+06	8.76E+06	3.41E+08	2.85E+06	3.96E+06	2.70E+06	3.16E+06	7.58E+06	0.00E+00	2.39E+04	8.93E+05	3.27E+07	2.72E+05	4.33E+06	0.00E+00	9.22E+05	9.19E+04	2.34E+05	1.37E+03	3.50E+04	2.13E+05	7.02E+06	7.76E+04	1.80E+05	1.63E+04	9.94E+02	2.82E+04	1.84E+06	4.70E+05	2.22E+06	6.03E+04	1.04E+06	3.36E+06	3.77E+06	0.00E+00	2.11E+05
D2hgdh12-6_4	D2hgdh12-6 Mutant Male	1.06E+08	3.09E+08	1.52E+06	1.83E+06	6.79E+03	1.33E+07	6.06E+07	1.66E+06	1.36E+08	1.40E+07	1.47E+07	5.63E+06	5.59E+06	7.48E+06	3.32E+08	2.29E+06	4.20E+06	2.29E+06	2.70E+06	8.47E+06	0.00E+00	1.76E+04	1.00E+06	3.13E+07	2.41E+05	3.49E+06	0.00E+00	1.02E+06	1.05E+05	3.65E+05	1.50E+03	6.29E+04	1.72E+05	6.53E+06	4.39E+04	1.54E+05	0.00E+00	0.00E+00	1.42E+04	1.73E+06	4.72E+05	2.42E+06	3.75E+04	9.08E+05	2.83E+06	5.11E+06	1.12E+04	1.79E+05
D2hgdh12-6_5	D2hgdh12-6 Mutant Male	1.01E+08	3.77E+08	1.66E+06	1.30E+06	9.42E+03	1.17E+07	5.54E+07	1.74E+06	1.52E+08	1.57E+07	1.61E+07	6.15E+06	5.64E+06	7.39E+06	3.29E+08	2.23E+06	4.26E+06	2.59E+06	2.88E+06	9.09E+06	2.16E+04	2.81E+04	1.02E+06	3.57E+07	2.60E+05	4.67E+06	6.12E+03	1.13E+06	8.13E+04	4.05E+05	1.62E+03	6.54E+04	1.73E+05	5.38E+06	2.91E+04	2.88E+05	0.00E+00	0.00E+00	2.63E+04	1.88E+06	5.48E+05	2.33E+06	5.65E+04	1.04E+06	3.03E+06	6.20E+06	0.00E+00	2.41E+05
D2hgdh12-6_6	D2hgdh12-6 Mutant Male	1.07E+08	3.49E+08	2.27E+06	1.25E+06	7.32E+03	1.48E+07	7.35E+07	1.40E+06	1.53E+08	1.43E+07	1.63E+07	6.40E+06	5.76E+06	8.07E+06	3.08E+08	2.87E+06	5.96E+06	2.77E+06	3.53E+06	1.01E+07	0.00E+00	2.15E+04	8.41E+05	3.51E+07	2.91E+05	3.45E+06	0.00E+00	1.10E+06	7.23E+04	3.89E+05	1.26E+03	1.25E+05	2.49E+05	5.59E+06	6.18E+04	1.84E+05	0.00E+00	0.00E+00	1.62E+04	1.50E+06	5.71E+05	2.67E+06	5.70E+04	9.51E+05	3.45E+06	5.95E+06	0.00E+00	2.20E+05
D2hgdh_Control_1	Control Male	8.29E+07	3.35E+08	1.86E+06	7.97E+05	1.12E+04	1.16E+07	5.84E+07	1.98E+06	6.57E+07	2.92E+07	2.66E+07	8.82E+06	6.38E+06	1.57E+07	4.09E+08	3.07E+06	9.39E+06	3.89E+06	5.43E+06	2.69E+07	0.00E+00	2.55E+04	9.92E+05	2.60E+07	3.78E+05	4.54E+06	0.00E+00	1.06E+06	1.88E+05	6.75E+05	2.33E+03	4.53E+04	1.04E+05	4.38E+06	7.03E+04	1.27E+06	7.95E+03	0.00E+00	1.34E+04	4.74E+05	7.22E+05	2.91E+06	2.44E+04	1.86E+06	4.43E+06	1.15E+07	1.54E+04	1.23E+06
D2hgdh_Control_2	Control Male	7.75E+07	3.60E+08	1.71E+06	1.03E+06	2.39E+04	1.08E+07	3.86E+07	1.24E+06	1.46E+08	1.20E+07	1.40E+07	8.46E+06	3.73E+06	5.51E+06	2.02E+08	4.51E+06	6.38E+06	2.62E+06	2.59E+06	1.69E+07	1.53E+05	2.05E+04	6.07E+05	2.24E+07	1.45E+05	4.52E+06	4.45E+03	6.01E+05	1.45E+05	4.64E+05	3.72E+03	2.57E+04	7.19E+04	4.60E+06	4.29E+04	3.43E+05	0.00E+00	0.00E+00	3.04E+04	2.57E+05	4.51E+05	1.39E+06	2.22E+04	1.09E+06	3.43E+06	1.08E+07	7.80E+03	7.23E+05
D2hgdh_Control_3	Control Male	9.17E+07	3.66E+08	1.41E+06	8.31E+05	6.39E+03	1.11E+07	6.14E+07	1.83E+06	8.45E+07	2.07E+07	2.28E+07	7.05E+06	6.81E+06	1.09E+07	3.30E+08	3.80E+06	7.92E+06	3.35E+06	5.32E+06	1.96E+07	1.53E+04	2.04E+03	7.46E+05	2.72E+07	3.01E+05	6.06E+06	0.00E+00	9.07E+05	1.88E+05	6.00E+05	2.68E+03	2.17E+04	1.34E+05	4.18E+06	3.22E+04	3.32E+05	0.00E+00	0.00E+00	2.36E+04	5.33E+05	7.66E+05	3.76E+06	2.71E+04	1.34E+06	5.03E+06	1.23E+07	5.15E+03	9.75E+05
D2hgdh_Control_4	Control Male	9.45E+07	3.21E+08	1.66E+06	9.13E+05	2.20E+04	1.50E+07	7.77E+07	1.92E+06	5.74E+07	2.07E+07	1.89E+07	8.83E+06	5.20E+06	1.75E+07	3.88E+08	3.83E+06	7.92E+06	5.05E+06	7.78E+06	3.02E+07	6.79E+03	0.00E+00	5.35E+05	2.41E+07	3.40E+05	4.68E+06	0.00E+00	8.64E+05	2.16E+05	8.34E+05	2.31E+03	1.13E+04	9.77E+04	5.13E+06	6.40E+04	5.59E+05	0.00E+00	0.00E+00	2.89E+04	2.26E+05	6.34E+05	3.66E+06	2.68E+04	1.67E+06	6.02E+06	1.23E+07	1.65E+04	1.11E+06
D2hgdh_Control_5	Control Male	7.74E+07	3.29E+08	2.32E+06	7.67E+05	7.78E+03	1.14E+07	5.18E+07	2.53E+06	1.08E+08	2.69E+07	2.92E+07	1.21E+07	8.46E+06	2.91E+07	3.35E+08	3.32E+06	9.32E+06	7.90E+06	1.10E+07	3.00E+07	0.00E+00	1.36E+04	8.56E+05	2.34E+07	2.14E+05	3.56E+06	0.00E+00	1.15E+06	2.68E+05	7.90E+05	1.52E+03	4.80E+04	9.36E+04	6.95E+06	8.00E+04	3.00E+05	4.05E+04	0.00E+00	2.79E+04	4.26E+05	7.84E+05	3.25E+06	2.72E+04	1.58E+06	5.30E+06	1.17E+07	1.12E+04	1.14E+06
D2hgdh_Control_6	Control Male	8.72E+07	3.87E+08	2.38E+06	1.14E+06	2.77E+04	1.14E+07	6.42E+07	1.95E+06	1.38E+08	2.71E+07	2.83E+07	1.25E+07	7.82E+06	2.28E+07	3.39E+08	3.81E+06	8.97E+06	9.32E+06	9.17E+06	2.32E+07	0.00E+00	1.65E+04	6.09E+05	2.87E+07	2.58E+05	4.38E+06	0.00E+00	1.09E+06	3.54E+05	8.83E+05	2.77E+03	2.22E+04	8.63E+04	5.08E+06	5.46E+04	3.57E+05	6.49E+03	0.00E+00	3.45E+04	3.40E+05	6.94E+05	3.07E+06	2.21E+04	1.64E+06	5.29E+06	1.49E+07	9.51E+03	1.14E+06
[truncated: 217 more columns]
